# Supplementary material for: Exploratory spatial transcriptomic profiling of peritumoral Th2 immune polarization in HPV-positive oropharyngeal cancer
Source: Front Oncol. 2025 Nov 26;15:1732480. doi: 10.3389/fonc.2025.1732480 (PMC12689367; doi:10.3389/fonc.2025.1732480)
Supplement: Supplementary file 6 [file Table1.xlsx]

## Sheet: Sheet1
Table S1. Clinical characteristics of the 6 patients with oropharyngeal cancer included in the study.
Factors		Patients
Age	Median	64.5 (45-84)
Sex	Male	6
	Female	0
HPV	Positive	4
	Negative	2
Stage	I	5
	II	0
	III	0
	IVA	1
T classification	T1	3
	T2	3
	T3	0
Lymph node metastasis	Negative	3
	Positive	3
M classification	M0	6
6 samples were analyzed with GeoMx whole transcriptome atlas. HPV, human papillomavirus. A stage IVA patient included in this study is HPV-negative with lymph node metastasis-positive.
